# Supplementary material for: ﻿A new species of Esola Edwards, 1891 (Crustacea, Copepoda, Harpacticoida, Laophontidae) from the Caribbean coast of Colombia
Source: Zookeys. 2021 Dec 1;1074:1–15. doi: 10.3897/zookeys.1074.73030 (PMC8654811; doi:10.3897/zookeys.1074.73030)
Supplement: XML Treatment for Esola wellsi [file zookeys.1074.73030-treatment1.xml]

<!DOCTYPE tp:taxon-treatment
  PUBLIC "-//TaxonX//DTD Taxonomic Treatment Publishing DTD v0 20100105//EN" "tax-treatment-NSO.dtd">
<tp:taxon-treatment xmlns:tp="http://www.plazi.org/taxpub"><tp:treatment-meta><kwd-group><label>Taxon classification</label><kwd>
                    <named-content content-type="kingdom">Animalia</named-content>
                  </kwd><kwd>
                    <named-content content-type="order">Harpacticoida</named-content>
                  </kwd><kwd>
                    <named-content content-type="family">Laophontidae</named-content>
                  </kwd></kwd-group><mixed-citation publication-type="journal"><person-group><name><surname>Fuentes-Reinés</surname><given-names>Juan Manuel</given-names></name><name><surname>Suárez-Morales</surname><given-names>Eduardo</given-names></name><name><surname>Silva-Briano</surname><given-names>Marcelo</given-names></name></person-group><article-title>﻿A new species of <italic><tp:taxon-name><tp:taxon-name-part taxon-name-part-type="genus" reg="Esola">Esola</tp:taxon-name-part></tp:taxon-name></italic> Edwards, 1891 (<tp:taxon-name><tp:taxon-name-part taxon-name-part-type="subphylum">Crustacea</tp:taxon-name-part></tp:taxon-name>, <tp:taxon-name><tp:taxon-name-part taxon-name-part-type="subclass">Copepoda</tp:taxon-name-part></tp:taxon-name>, <tp:taxon-name><tp:taxon-name-part taxon-name-part-type="order">Harpacticoida</tp:taxon-name-part></tp:taxon-name>, <tp:taxon-name><tp:taxon-name-part taxon-name-part-type="family">Laophontidae</tp:taxon-name-part></tp:taxon-name>) from the Caribbean coast of Colombia</article-title><source>Zookeys</source><day>01</day><month>12</month><year>2021</year><volume>1074</volume><fpage>1</fpage><lpage>15</lpage><pub-id pub-id-type="doi">10.3897/zookeys.1074.73030</pub-id></mixed-citation></tp:treatment-meta><tp:nomenclature><label>﻿</label><tp:taxon-name>
                  <object-id xmlns:xlink="http://www.w3.org/1999/xlink" content-type="arpha" xlink:type="simple">76711CAE-00E1-5BA8-9DA4-CBA67C3FF66F</object-id>
                  <tp:taxon-name-part taxon-name-part-type="genus" reg="Esola">Esola</tp:taxon-name-part>
                  <tp:taxon-name-part taxon-name-part-type="species" reg="wellsi">wellsi</tp:taxon-name-part>
                  <object-id xmlns:xlink="http://www.w3.org/1999/xlink" content-type="zoobank" xlink:type="simple">http://zoobank.org/B924D013-ABE9-4ADF-8E90-CBB3565E2DFA</object-id>
                </tp:taxon-name><tp:taxon-status xmlns:xlink="http://www.w3.org/1999/xlink" xlink:type="simple">sp. nov.</tp:taxon-status><xref ref-type="fig" rid="F1">Figures 1</xref><xref ref-type="fig" rid="F2">, 2</xref><xref ref-type="fig" rid="F3">, 3</xref><xref ref-type="fig" rid="F4">, 4</xref><xref ref-type="fig" rid="F5">, 5</xref><xref ref-type="fig" rid="F6">, 6</xref><xref ref-type="fig" rid="F7">, 7</xref></tp:nomenclature><tp:treatment-sec sec-type="type material" id="SECID0EEMAC"><title>Type material.</title><p>Adult female holotype (<named-content xmlns:xlink="http://www.w3.org/1999/xlink" content-type="dwc:institutional_code" xlink:type="simple">CBUMAG</named-content>: MEI: 0034), male allotype (<named-content xmlns:xlink="http://www.w3.org/1999/xlink" content-type="dwc:institutional_code" xlink:type="simple">CBUMAG</named-content>: MEI: 0036) from Rodadero Bay, Magdalena, northern Colombia, coll. J. Fuentes-Reinés, August 2015–June 2016. Paratypes: 7 females (<named-content xmlns:xlink="http://www.w3.org/1999/xlink" content-type="dwc:institutional_code" xlink:type="simple">CBUMAG</named-content>: MEI: 0035) and 4 males (<named-content xmlns:xlink="http://www.w3.org/1999/xlink" content-type="dwc:institutional_code" xlink:type="simple">CBUMAG</named-content>: MEI: 0037) same locality and collector. Two adult females processed for SEM examination.</p></tp:treatment-sec><tp:treatment-sec sec-type="type locality" id="SECID0E1MAC"><title>Type locality.</title><p>Rodadero Beach, Gaira Bay, Magdalena, northern Colombia (<named-content xmlns:xlink="http://www.w3.org/1999/xlink" content-type="dwc:verbatimCoordinates" xlink:type="simple"><named-content content-type="geo-json" specific-use="{&#34;type&#34;:&#34;Point&#34;,&#34;coordinates&#34;:[-74.201667,11.236111]}" id="NCID0EDNAC" xlink:type="simple">11°14'10"N, 74°12'06"W</named-content></named-content>).</p><p>Water temperature at this mangrove site varies seasonally between 30 and 32 °C, salinity is 36.1 psu, and pH is 8.3.</p></tp:treatment-sec><tp:treatment-sec sec-type="etymology" id="SECID0EJNAC"><title>Etymology.</title><p>The species is named after Dr John B. Wells as a tribute for his longstanding, solid contributions to the taxonomic knowledge of harpacticoid copepods (<xref ref-type="bibr" rid="B7">Grieve et al. 2019</xref>; Huys 2021). It is a noun in apposition, gender masculine.</p></tp:treatment-sec><tp:treatment-sec sec-type="Differential diagnosis" id="SECID0ETNAC"><title>Differential diagnosis.</title><p>With characters of laophontid genus <italic><tp:taxon-name><tp:taxon-name-part taxon-name-part-type="genus" reg="Esola">Esola</tp:taxon-name-part></tp:taxon-name></italic>, body covered by dense pattern of small spinules, closely resembling <italic><tp:taxon-name><tp:taxon-name-part taxon-name-part-type="genus" reg="Esola">E.</tp:taxon-name-part><tp:taxon-name-part taxon-name-part-type="species" reg="bulbifera">bulbifera</tp:taxon-name-part></tp:taxon-name></italic> as redescribed by <xref ref-type="bibr" rid="B10">Huys and Lee (2000)</xref> in most respects, including body length and armature of legs 1–4, but female antennule distinctly 6-segmented, male geniculate antennule 7-segmented, subchirocer. Male P3 apophysis distinctively pectinate.</p></tp:treatment-sec><tp:treatment-sec sec-type="description" id="SECID0EPOAC"><title>Description of female.</title><p>Habitus (Figs <xref ref-type="fig" rid="F1">1A</xref>, <xref ref-type="fig" rid="F5">5B</xref>). Body roughly cylindrical in dorsal view, pro­some gradually tapering anteriorly. Total body length measured from anterior margin of rostrum to posterior margin of caudal rami ranging from 616 to 658 μm (average length = 640 μm, <italic>n</italic> = 8; holotype length = 658 μm).</p><fig id="F1" position="float" orientation="portrait"><object-id xmlns:xlink="http://www.w3.org/1999/xlink" content-type="doi" xlink:type="simple">10.3897/zookeys.1074.73030.figure1</object-id><object-id xmlns:xlink="http://www.w3.org/1999/xlink" content-type="arpha" xlink:type="simple">50C61408-9FFE-5C1C-A213-6B4955512611</object-id><label>Figure 1.</label><caption><p><italic><tp:taxon-name><tp:taxon-name-part taxon-name-part-type="genus" reg="Esola">Esola</tp:taxon-name-part><tp:taxon-name-part taxon-name-part-type="species" reg="wellsi">wellsi</tp:taxon-name-part></tp:taxon-name></italic> sp. nov., adult female from Colombia <bold>A</bold> habitus, lateral view <bold>B</bold> urosome, ventral view <bold>C</bold> anal operculum <bold>D</bold> caudal rami, ventral view <bold>E</bold> fifth leg <bold>F</bold> same, another specimen. Scale bars: 100 μm (<bold>A</bold>); 50 μm (<bold>B, C</bold>); 20 μm (<bold>D</bold>).</p></caption><graphic xmlns:xlink="http://www.w3.org/1999/xlink" xlink:href="zookeys-1074-001-g001.jpg" position="float" orientation="portrait" xlink:type="simple" id="oo_617406.jpg"><uri content-type="original_file" xlink:type="simple">https://binary.pensoft.net/fig/617406</uri></graphic></fig><p>Rostrum triangular in lateral view, rounded in dorsal view (Figs <xref ref-type="fig" rid="F5">5A</xref>, <xref ref-type="fig" rid="F6">6C</xref>). Genital double-somite with dorsal suture, somite completely fused ventrally (Fig. <xref ref-type="fig" rid="F1">1B</xref>). Cephalothorax slightly wider than free prosomites, with anterodorsal row of spinules. Cephalosome with dense pattern of small spinules (Figs <xref ref-type="fig" rid="F5">5A</xref>, <xref ref-type="fig" rid="F6">6C</xref>). Ventral surface of urosome smooth except for penultimate urosomite furnished with row of spinules along posterior margin. Urosomites (Figs <xref ref-type="fig" rid="F6">6B, D</xref>, <xref ref-type="fig" rid="F7">7A</xref>) with dense pattern of dorsal and lateral small spinules. Anal somite short, with rounded anal operculum furnished with 12–16 large spinules (Figs <xref ref-type="fig" rid="F5">5C</xref>, <xref ref-type="fig" rid="F6">6A</xref>).</p><p>Caudal rami (Figs <xref ref-type="fig" rid="F1">1D</xref>, <xref ref-type="fig" rid="F5">5C</xref>, <xref ref-type="fig" rid="F6">6A, B</xref>) subrectangular, length/width ratio = 2.6. Proximal half distinctly expanded, distal half narrow, concave. Outer margin furnished with spinules. Rami with 7 setal elements. Seta I small, spiniform. Seta II and III smooth and closely set, almost equally long, seta V about twice as long as seta IV, both lightly pinnate and with spinules at insertion point. Seta VI about ½ length of seta VII.</p><p>Antennule (Figs <xref ref-type="fig" rid="F2">2A</xref>, <xref ref-type="fig" rid="F5">5D, E</xref>) 6-segmented. First segment with rows of small spinules along outer and distal margins, second segment longest, cylindrical, about 3.3 times as long as wide; third segment slender, about 3.4 times as long as wide, armed with aesthetasc fused with 1 smooth seta). Acrothek set on apical pedestal. Segmental antennule armature as follows, s = setae, ae = aesthetascs: 1(1s)-2(8s)-3(6s)-4(2+ae)-5(1s)-6(9+acrothek).</p><fig id="F2" position="float" orientation="portrait"><object-id xmlns:xlink="http://www.w3.org/1999/xlink" content-type="doi" xlink:type="simple">10.3897/zookeys.1074.73030.figure2</object-id><object-id xmlns:xlink="http://www.w3.org/1999/xlink" content-type="arpha" xlink:type="simple">C950FE68-89D1-59D8-B28B-59C4FF417A3F</object-id><label>Figure 2.</label><caption><p><italic><tp:taxon-name><tp:taxon-name-part taxon-name-part-type="genus" reg="Esola">Esola</tp:taxon-name-part><tp:taxon-name-part taxon-name-part-type="species" reg="wellsi">wellsi</tp:taxon-name-part></tp:taxon-name></italic> sp. nov., adult female from Colombia <bold>A</bold> antennule <bold>B</bold> antenna <bold>C</bold> mandible with palp <bold>D</bold> maxillule <bold>E</bold> maxilla <bold>F</bold> maxilliped <bold>G</bold> adult male from Colombia, P3 <abbrev xmlns:xlink="http://www.w3.org/1999/xlink" xlink:title="endopod" id="ABBRID0EJDAE" xlink:type="simple">ENP</abbrev> pectinate apophysis (arrow). Scale bars: 10 μm (<bold>A–G</bold>).</p></caption><graphic xmlns:xlink="http://www.w3.org/1999/xlink" xlink:href="zookeys-1074-001-g002.jpg" position="float" orientation="portrait" xlink:type="simple" id="oo_617407.jpg"><uri content-type="original_file" xlink:type="simple">https://binary.pensoft.net/fig/617407</uri></graphic></fig><p>Antenna (Figs <xref ref-type="fig" rid="F2">2B</xref>, <xref ref-type="fig" rid="F5">5F, G</xref>) 3-segmented, comprising coxa, allobasis, free 1-segmented <abbrev xmlns:xlink="http://www.w3.org/1999/xlink" xlink:title="endopod" id="ABBRID0E5DAE" xlink:type="simple">ENP</abbrev> and 1-segmented <abbrev xmlns:xlink="http://www.w3.org/1999/xlink" xlink:title="exopod" id="ABBRID0ECEAE" xlink:type="simple">EXP</abbrev>. Coxa small, with row of spinules. Allobasis elongate, with pinnate abexopodal seta inserted near distal margin. <abbrev xmlns:xlink="http://www.w3.org/1999/xlink" xlink:title="exopod" id="ABBRID0EGEAE" xlink:type="simple">EXP</abbrev> slender, about 5 times longer than wide, with 4 well-developed pinnate setae (2 lateral, 2 apical). <abbrev xmlns:xlink="http://www.w3.org/1999/xlink" xlink:title="endopod" id="ABBRID0EKEAE" xlink:type="simple">ENP</abbrev> slightly longer than allobasis, subquadrate, 1.1 times as long as wide, with row of spinules on inner and outer margins; lateral armature arising from distal half, consisting of small, slender seta flanked by 2 pinnate spines. Subdistal part with thick spine; apical armature consisting of 4 setae.</p><p>Mandible (Fig. <xref ref-type="fig" rid="F2">2C</xref>) with gnathal blade narrow, bearing several multicuspidate teeth plus short pinnate seta. Palp slender 2-segmented, first segment (basis) cylindrical, armed with single seta; second segment (endopod) subquadrate, with 3 subequally long apical setae.</p><p>Maxillule (Fig. <xref ref-type="fig" rid="F2">2D</xref>). Precoxal arthrite with 8 distal spines/setae, inner margin with single pinnate seta. Coxa with cylindrical endite carrying slender seta. Basal endite cylindrical, unfused, armed distally with 2 setae and 1 spine. Endopod incorporated in basis, forming small peduncle armed with single seta. Exopod 1-segmented, with plumose apical seta.</p><p>Maxilla (Fig. <xref ref-type="fig" rid="F2">2E</xref>). Syncoxa with row of long slender spinules on outer margin plus rounded smooth protuberance. Three armed syncoxal endites (1–3 in Fig. <xref ref-type="fig" rid="F2">2F</xref>) including small first endite, with single seta, second and third endites each armed with 2 stout elements. Allobasis transformed into strong, slightly curved, distally pinnate claw with single proximal slender seta. Endopod represented by 2 setae.</p><p>Maxilliped (Figs <xref ref-type="fig" rid="F2">2F</xref>, <xref ref-type="fig" rid="F5">5H</xref>) slender, represented by cylindrical syncoxa with proximal patch of small spinules and short setules along outer margin, segment armed with 2 equally long distal plumose setae. Basis with rows of small, strong spinules along inner margin plus small spinule patches on medial and subdistal position of outer margin, basis about 1.4 times as long as syncoxa. <abbrev xmlns:xlink="http://www.w3.org/1999/xlink" xlink:title="endopod" id="ABBRID0EOFAE" xlink:type="simple">ENP</abbrev> short, forming long, curved claw. Slender seta inserted at base.</p><p>P1 (Fig. <xref ref-type="fig" rid="F3">3A</xref>) with dense cuticular ornamentation on precoxa, coxa, and basis. Basis with short pinnate seta on anterior surface; with outer basipodal seta and distal seta, surface furnished with spinules. <abbrev xmlns:xlink="http://www.w3.org/1999/xlink" xlink:title="exopod" id="ABBRID0EYFAE" xlink:type="simple">EXP</abbrev> short, 2-segmented, reaching proximal ¼ of ENP1 length. EXP1 with 1 outer spine, EXP2 with 2 outer spines and 1 outer geniculate seta, and 2 apical geniculate setae. ENP1 about 8 times as long as wide, ENP2 short, 1.6 times as long as wide, with long distal claw and slender accessory seta. Intercoxal sclerite narrow, smooth.</p><fig id="F3" position="float" orientation="portrait"><object-id xmlns:xlink="http://www.w3.org/1999/xlink" content-type="doi" xlink:type="simple">10.3897/zookeys.1074.73030.figure3</object-id><object-id xmlns:xlink="http://www.w3.org/1999/xlink" content-type="arpha" xlink:type="simple">80DD146D-98BE-5935-82DF-5DBCA63D0375</object-id><label>Figure 3.</label><caption><p><italic><tp:taxon-name><tp:taxon-name-part taxon-name-part-type="genus" reg="Esola">Esola</tp:taxon-name-part><tp:taxon-name-part taxon-name-part-type="species" reg="wellsi">wellsi</tp:taxon-name-part></tp:taxon-name></italic> sp. nov., adult female from Colombia <bold>A</bold> leg 1 <bold>B</bold> leg 2 <bold>C</bold> leg 3 <bold>D</bold> leg 4 <bold>E</bold> adult male from Colombia, geniculate antennule with long aesthetasc (*). Scale bars: 50 μm (<bold>A</bold>); 100 μm (<bold>B–D</bold>); 25 μm (<bold>E</bold>).</p></caption><graphic xmlns:xlink="http://www.w3.org/1999/xlink" xlink:href="zookeys-1074-001-g003.jpg" position="float" orientation="portrait" xlink:type="simple" id="oo_617408.jpg"><uri content-type="original_file" xlink:type="simple">https://binary.pensoft.net/fig/617408</uri></graphic></fig><p>P2 (Fig. <xref ref-type="fig" rid="F3">3B</xref>) Coxa furnished with long spinules along outer margin. Basis with short bipinnate outer spine. <abbrev xmlns:xlink="http://www.w3.org/1999/xlink" xlink:title="endopod" id="ABBRID0EKHAE" xlink:type="simple">ENP</abbrev> 2-segmented, shorter than <abbrev xmlns:xlink="http://www.w3.org/1999/xlink" xlink:title="exopod" id="ABBRID0EOHAE" xlink:type="simple">EXP</abbrev>, almost reaching insertion of EXP2 inner seta; ENP1 with 1 inner seta, ENP2 with 2 inner, 2 apical, and 1 outer seta. <abbrev xmlns:xlink="http://www.w3.org/1999/xlink" xlink:title="exopod" id="ABBRID0ESHAE" xlink:type="simple">EXP</abbrev> 3-segmented, segments with outer spinules; EXP1 smooth, EXP2 with inner seta, <abbrev xmlns:xlink="http://www.w3.org/1999/xlink" xlink:title="exopod" id="ABBRID0EWHAE" xlink:type="simple">EXP</abbrev> 3with 7 elements (3 outer spines, 2 apical setae, 2 inner elements). Intercoxal sclerite narrow, smooth.</p><p>P3 (Fig. <xref ref-type="fig" rid="F3">3C</xref>) Coxa as in P2. Basis with lightly plumose outer seta. <abbrev xmlns:xlink="http://www.w3.org/1999/xlink" xlink:title="endopod" id="ABBRID0EAIAE" xlink:type="simple">ENP</abbrev> 2-segmented, shorter than <abbrev xmlns:xlink="http://www.w3.org/1999/xlink" xlink:title="exopod" id="ABBRID0EEIAE" xlink:type="simple">EXP</abbrev>, not reaching insertion of inner seta of P3EXP2; <abbrev xmlns:xlink="http://www.w3.org/1999/xlink" xlink:title="endopod" id="ABBRID0EIIAE" xlink:type="simple">ENP</abbrev> 1 with single inner seta, <abbrev xmlns:xlink="http://www.w3.org/1999/xlink" xlink:title="endopod" id="ABBRID0EMIAE" xlink:type="simple">ENP</abbrev> 2 with 6 elements, 2 inner, 2 apical, and 2 outer setae. <abbrev xmlns:xlink="http://www.w3.org/1999/xlink" xlink:title="exopod" id="ABBRID0EQIAE" xlink:type="simple">EXP</abbrev> 3-segmented, outer margin of segments furnished with spinules; <abbrev xmlns:xlink="http://www.w3.org/1999/xlink" xlink:title="exopod" id="ABBRID0EUIAE" xlink:type="simple">EXP</abbrev> 1 armed with outer spine, inner margin smooth; <abbrev xmlns:xlink="http://www.w3.org/1999/xlink" xlink:title="exopod" id="ABBRID0EYIAE" xlink:type="simple">EXP</abbrev> 2 with inner seta; EXP3 armed with 7 elements (3 outer spines, 2 apical setae, 2 inner setae). Intercoxal sclerite narrow, smooth.</p><p>P4 (Fig. <xref ref-type="fig" rid="F3">3D</xref>) Coxa and basis as in P3. <abbrev xmlns:xlink="http://www.w3.org/1999/xlink" xlink:title="endopod" id="ABBRID0ECJAE" xlink:type="simple">ENP</abbrev> 2-segmented, shorter than <abbrev xmlns:xlink="http://www.w3.org/1999/xlink" xlink:title="exopod" id="ABBRID0EGJAE" xlink:type="simple">EXP</abbrev>, reaching tip of EXP2; <abbrev xmlns:xlink="http://www.w3.org/1999/xlink" xlink:title="endopod" id="ABBRID0EKJAE" xlink:type="simple">ENP</abbrev> 1 with short, slender inner seta arrowed in Fig. <xref ref-type="fig" rid="F3">3D</xref>), ENP2 with 5 elements (2 inner, 2 apical, 1 outer). <abbrev xmlns:xlink="http://www.w3.org/1999/xlink" xlink:title="exopod" id="ABBRID0ESJAE" xlink:type="simple">EXP</abbrev> 3-segmented, segments furnished with small spinules on outer margins (Fig. <xref ref-type="fig" rid="F6">6F</xref>). EXP1 lacking inner seta, <abbrev xmlns:xlink="http://www.w3.org/1999/xlink" xlink:title="exopod" id="ABBRID0E1JAE" xlink:type="simple">EXP</abbrev> 2 with inner seta; EXP3 with 7 elements (3 outer spines, 2 apical setae, 2 inner elements). Intercoxal sclerite narrow, smooth.</p><p>Armature formula P2–P4</p><p>P5 (Figs <xref ref-type="fig" rid="F1">1E, F</xref>, <xref ref-type="fig" rid="F7">7A–D</xref>) slender, with <abbrev xmlns:xlink="http://www.w3.org/1999/xlink" xlink:title="exopod" id="ABBRID0EJKAE" xlink:type="simple">EXP</abbrev> and baseoendopod covered with small spinules. Setophore armed with long seta. Endopodal lobe short, reaching insertion of outer seta of <abbrev xmlns:xlink="http://www.w3.org/1999/xlink" xlink:title="exopod" id="ABBRID0ENKAE" xlink:type="simple">EXP</abbrev>, with 1 short and 1 long pinnate setae apically, plus 2 long inner setae. <abbrev xmlns:xlink="http://www.w3.org/1999/xlink" xlink:title="exopod" id="ABBRID0ERKAE" xlink:type="simple">EXP</abbrev> elongate, about 6 times as long as wide, armed with 6 elements (each arrowed in Fig. <xref ref-type="fig" rid="F1">1E, F</xref>).</p></tp:treatment-sec><tp:treatment-sec sec-type="description" id="SECID0EZKAE"><title>Description of male.</title><p>Habitus (Fig. <xref ref-type="fig" rid="F4">4A</xref>) as in female except for urosome segmentation. Total body length ranging from 476 to 518 μm (average = 492 μm; <italic>n</italic> = 10; allotype = 476 μm).</p><fig id="F4" position="float" orientation="portrait"><object-id xmlns:xlink="http://www.w3.org/1999/xlink" content-type="doi" xlink:type="simple">10.3897/zookeys.1074.73030.figure4</object-id><object-id xmlns:xlink="http://www.w3.org/1999/xlink" content-type="arpha" xlink:type="simple">34B61911-E15B-5947-A237-86B083398AF2</object-id><label>Figure 4.</label><caption><p><italic><tp:taxon-name><tp:taxon-name-part taxon-name-part-type="genus" reg="Esola">Esola</tp:taxon-name-part><tp:taxon-name-part taxon-name-part-type="species" reg="wellsi">wellsi</tp:taxon-name-part></tp:taxon-name></italic> sp. nov., adult male from Colombia <bold>A</bold> habitus, lateral view <bold>B</bold> anal operculum, dorsal view <bold>C</bold> P3 <bold>D</bold> P3 <abbrev xmlns:xlink="http://www.w3.org/1999/xlink" xlink:title="endopod" id="ABBRID0EAMAE" xlink:type="simple">ENP</abbrev> dentate apophysis (arrowed) <bold>E</bold> leg 5 <bold>F</bold> sixth leg. Scale bars: 100 μm (<bold>A</bold>); 50 μm (<bold>B, C, E</bold>); 20 μm (<bold>D, E</bold>); 10 μm (<bold>F</bold>).</p></caption><graphic xmlns:xlink="http://www.w3.org/1999/xlink" xlink:href="zookeys-1074-001-g004.jpg" position="float" orientation="portrait" xlink:type="simple" id="oo_617409.jpg"><uri content-type="original_file" xlink:type="simple">https://binary.pensoft.net/fig/617409</uri></graphic></fig><p>Antennule (Fig. <xref ref-type="fig" rid="F3">3E</xref>) 7-segmented, subchirocer. Geniculation between segments 5 and 6. Segment 1 with row of spinules/setules on anterior and distal margins, with 2 spinous processes on inner margin (arrows in Fig. <xref ref-type="fig" rid="F3">3E</xref>). Segment 2 longest; segment 4 shortest; segment 5 bearing strong spiniform process proximally (arrowed in Fig. <xref ref-type="fig" rid="F3">3E</xref>) and very long distal aesthetasc. Segment 7 with 6 apical setae plus acrothek. Armature formula as follows: 1(1s)-2(9s)-3(4s)-4(2s)-5(7s, 1 pinnate + 1 spine + 2s + ae)-6(1s + 2process)-7(6s+ acrothek).</p><p>Mouthparts, P1, P2 and P4 as in female.</p><p>P3 (Figs <xref ref-type="fig" rid="F2">2G</xref>, <xref ref-type="fig" rid="F4">4C, D</xref>) with 3-segmented <abbrev xmlns:xlink="http://www.w3.org/1999/xlink" xlink:title="exopod" id="ABBRID0EONAE" xlink:type="simple">EXP</abbrev> and <abbrev xmlns:xlink="http://www.w3.org/1999/xlink" xlink:title="endopod" id="ABBRID0ESNAE" xlink:type="simple">ENP</abbrev>. <abbrev xmlns:xlink="http://www.w3.org/1999/xlink" xlink:title="exopod" id="ABBRID0EWNAE" xlink:type="simple">EXP</abbrev> as in female. ENP1 and ENP2 with inner seta, ENP2 bearing distinctively dentate apophysis (arrowed in Figs <xref ref-type="fig" rid="F2">2G</xref>, <xref ref-type="fig" rid="F4">4D</xref>), ENP3 with 2 lateral and 2 apical setae.</p><p>P5 (Fig. <xref ref-type="fig" rid="F4">4E</xref>) with basoendopod lacking endopodal lobe. <abbrev xmlns:xlink="http://www.w3.org/1999/xlink" xlink:title="exopod" id="ABBRID0EIOAE" xlink:type="simple">EXP</abbrev> relatively smaller than in female, about 3.6 times as long as wide, armed with 5 setae (2 outer pinnate, 1 plumose apical, 1 pinnate inner distal, and 1 smooth inner proximal).</p><p>P6 (Fig. <xref ref-type="fig" rid="F4">4F</xref>) represented by small subrectangular segment armed with 1 small lateral and subequally long apical seta.</p><p>Anal operculum (Fig. <xref ref-type="fig" rid="F4">4B</xref>) stronger than in female, with 8–10 large spinules and small spinules on surface. Caudal ramus subrectangular, lacking bulbiform expansions as those observed in the female. Distal part about 1.5 times as long as wide.</p></tp:treatment-sec><tp:treatment-sec sec-type="remarks" id="SECID0EYOAE"><title>Remarks.</title><p>Our specimens from Colombia were identified as members of the genus <italic><tp:taxon-name><tp:taxon-name-part taxon-name-part-type="genus" reg="Esola">Esola</tp:taxon-name-part></tp:taxon-name></italic> by their possession of the generic characters proposed by <xref ref-type="bibr" rid="B10">Huys and Lee (2000)</xref>, including: 1) body cylindrical, 2) genital double-somite and third urosomite laterally produced, 3) anal operculum spinulose, 4) caudal rami expanded, forming bulbous process dorsally, 5) sexual dimorphism in antennules, P3ENP, P5, and caudal rami, 6) female antennule 6-segmented, subchirocer, male antennule 7-segmented, 7) antennary exopod with 4 stout setae, 8) 2-segmented mandibular palp, 9) maxilliped slender, syncoxa armed with 2 setae, 10) P1EXP and <abbrev xmlns:xlink="http://www.w3.org/1999/xlink" xlink:title="endopod" id="ABBRID0EJPAE" xlink:type="simple">ENP</abbrev> 2-segmented, EXP2 with 4 or 5 setae, ENP1 longer than ENP2, 11) P2–P4 <abbrev xmlns:xlink="http://www.w3.org/1999/xlink" xlink:title="exopod" id="ABBRID0ENPAE" xlink:type="simple">EXP</abbrev> and <abbrev xmlns:xlink="http://www.w3.org/1999/xlink" xlink:title="endopod" id="ABBRID0ERPAE" xlink:type="simple">ENP</abbrev> with 3 and 2 segments, respectively, 12) P5 <abbrev xmlns:xlink="http://www.w3.org/1999/xlink" xlink:title="endopod" id="ABBRID0EVPAE" xlink:type="simple">ENP</abbrev> and <abbrev xmlns:xlink="http://www.w3.org/1999/xlink" xlink:title="exopod" id="ABBRID0EZPAE" xlink:type="simple">EXP</abbrev> with 4 and 6 setae, respectively, and <abbrev xmlns:xlink="http://www.w3.org/1999/xlink" xlink:title="exopod" id="ABBRID0E4PAE" xlink:type="simple">EXP</abbrev> longer than <abbrev xmlns:xlink="http://www.w3.org/1999/xlink" xlink:title="endopod" id="ABBRID0EBQAE" xlink:type="simple">ENP</abbrev>.</p><p>The new species of <italic><tp:taxon-name><tp:taxon-name-part taxon-name-part-type="genus" reg="Esola">Esola</tp:taxon-name-part></tp:taxon-name></italic> can be distinguished from its known congeners by a combination of characters including: 1) a relatively robust body; 2) female body length ranging from 616 to 630 µm; and 3) robust caudal rami. The most important characters of <italic><tp:taxon-name><tp:taxon-name-part taxon-name-part-type="genus" reg="Esola">E.</tp:taxon-name-part><tp:taxon-name-part taxon-name-part-type="species" reg="wellsi">wellsi</tp:taxon-name-part></tp:taxon-name></italic> are: 1) mandibular palp with 4 setae 2) P1EXP2 with 3 geniculate setae, 3) P2 and P4 ENP1 with inner seta, 4) caudal rami length/distal width ratio = 2.0, and 5) outer apical length seta on female P5BENP short.</p><p>We followed <xref ref-type="bibr" rid="B14">Wells (2007)</xref> in identifying a group of morphologically similar species of <italic><tp:taxon-name><tp:taxon-name-part taxon-name-part-type="genus" reg="Esola">Esola</tp:taxon-name-part></tp:taxon-name></italic> among which we compared <italic><tp:taxon-name><tp:taxon-name-part taxon-name-part-type="genus" reg="Esola">E.</tp:taxon-name-part><tp:taxon-name-part taxon-name-part-type="species" reg="wellsi">wellsi</tp:taxon-name-part></tp:taxon-name></italic> sp. nov. According to our analysis, and following <xref ref-type="bibr" rid="B14">Wells (2007)</xref>, the setal formula of the P2–4EXP3 (6:7:7), 2) the absence of an inner seta on P2–P4EXP1 (1–1–1), and the number of setae on P2–P4ENP (5–6–5) of <italic><tp:taxon-name><tp:taxon-name-part taxon-name-part-type="genus" reg="Esola">E.</tp:taxon-name-part><tp:taxon-name-part taxon-name-part-type="species" reg="wellsi">wellsi</tp:taxon-name-part></tp:taxon-name></italic> sp. nov. are shared with several congeners: <italic><tp:taxon-name><tp:taxon-name-part taxon-name-part-type="genus" reg="Esola">E.</tp:taxon-name-part><tp:taxon-name-part taxon-name-part-type="species" reg="profunda">profunda</tp:taxon-name-part></tp:taxon-name></italic>, <italic><tp:taxon-name><tp:taxon-name-part taxon-name-part-type="genus" reg="Esola">E.</tp:taxon-name-part><tp:taxon-name-part taxon-name-part-type="species" reg="lobata">lobata</tp:taxon-name-part></tp:taxon-name></italic>, <italic><tp:taxon-name><tp:taxon-name-part taxon-name-part-type="genus" reg="Esola">E.</tp:taxon-name-part><tp:taxon-name-part taxon-name-part-type="species" reg="bulbifera">bulbifera</tp:taxon-name-part></tp:taxon-name></italic>, <italic><tp:taxon-name><tp:taxon-name-part taxon-name-part-type="genus" reg="Esola">E.</tp:taxon-name-part><tp:taxon-name-part taxon-name-part-type="species" reg="canalis">canalis</tp:taxon-name-part></tp:taxon-name></italic>, <italic><tp:taxon-name><tp:taxon-name-part taxon-name-part-type="genus" reg="Esola">E.</tp:taxon-name-part><tp:taxon-name-part taxon-name-part-type="species" reg="longicauda">longicauda</tp:taxon-name-part></tp:taxon-name></italic>, and <italic><tp:taxon-name><tp:taxon-name-part taxon-name-part-type="genus" reg="Esola">E.</tp:taxon-name-part><tp:taxon-name-part taxon-name-part-type="species" reg="galapagoensis">galapagoensis</tp:taxon-name-part></tp:taxon-name></italic>.</p><p>Overall, the new species most closely resembles <italic><tp:taxon-name><tp:taxon-name-part taxon-name-part-type="genus" reg="Esola">E.</tp:taxon-name-part><tp:taxon-name-part taxon-name-part-type="species" reg="bulbifera">bulbifera</tp:taxon-name-part></tp:taxon-name></italic> in the armature formula of P1–P5 and the armature of the mandibular palp. These two species can be distinguished by the following characters: 1) female antennule indistinctly 7-segmented in <italic><tp:taxon-name><tp:taxon-name-part taxon-name-part-type="genus" reg="Esola">E.</tp:taxon-name-part><tp:taxon-name-part taxon-name-part-type="species" reg="bulbifera">bulbifera</tp:taxon-name-part></tp:taxon-name></italic> versus distinctly 6-segmented in <italic><tp:taxon-name><tp:taxon-name-part taxon-name-part-type="genus" reg="Esola">E.</tp:taxon-name-part><tp:taxon-name-part taxon-name-part-type="species" reg="wellsi">wellsi</tp:taxon-name-part></tp:taxon-name></italic> sp. nov. (compare Figs <xref ref-type="fig" rid="F2">2A</xref>, <xref ref-type="fig" rid="F5">5D, E</xref> with fig. 2C in <xref ref-type="bibr" rid="B10">Huys and Lee 2000</xref>), 2) P1ENP2 is more robust and relatively shorter in <italic><tp:taxon-name><tp:taxon-name-part taxon-name-part-type="genus" reg="Esola">E.</tp:taxon-name-part><tp:taxon-name-part taxon-name-part-type="species" reg="wellsi">wellsi</tp:taxon-name-part></tp:taxon-name></italic> sp. nov. than in <italic><tp:taxon-name><tp:taxon-name-part taxon-name-part-type="genus" reg="Esola">E.</tp:taxon-name-part><tp:taxon-name-part taxon-name-part-type="species" reg="bulbifera">bulbifera</tp:taxon-name-part></tp:taxon-name></italic> (compare Fig. <xref ref-type="fig" rid="F3">3A</xref> with fig. 3A in <xref ref-type="bibr" rid="B10">Huys and Lee 2000</xref>), 3) the P1ENP2 terminal claw is 3.5 times as long as ENP2 in <italic><tp:taxon-name><tp:taxon-name-part taxon-name-part-type="genus" reg="Esola">E.</tp:taxon-name-part><tp:taxon-name-part taxon-name-part-type="species" reg="wellsi">wellsi</tp:taxon-name-part></tp:taxon-name></italic> sp. nov. versus 2.4 times in <italic><tp:taxon-name><tp:taxon-name-part taxon-name-part-type="genus" reg="Esola">E.</tp:taxon-name-part><tp:taxon-name-part taxon-name-part-type="species" reg="bulbifera">bulbifera</tp:taxon-name-part></tp:taxon-name></italic> (compare Fig. <xref ref-type="fig" rid="F3">3A</xref> with fig. 3E in <xref ref-type="bibr" rid="B10">Huys and Lee 2000</xref>), 4) the first exopodal segment of P1EXP1 reaches the insertion of P1ENP in <italic><tp:taxon-name><tp:taxon-name-part taxon-name-part-type="genus" reg="Esola">E.</tp:taxon-name-part><tp:taxon-name-part taxon-name-part-type="species" reg="wellsi">wellsi</tp:taxon-name-part></tp:taxon-name></italic> sp. nov. whereas in <italic><tp:taxon-name><tp:taxon-name-part taxon-name-part-type="genus" reg="Esola">E.</tp:taxon-name-part><tp:taxon-name-part taxon-name-part-type="species" reg="bulbifera">bulbifera</tp:taxon-name-part></tp:taxon-name></italic> it does not reach this level (compare Fig. <xref ref-type="fig" rid="F3">3A</xref> with fig. 3A in <xref ref-type="bibr" rid="B10">Huys and Lee 2000</xref>), 5) the female P5 <abbrev xmlns:xlink="http://www.w3.org/1999/xlink" xlink:title="endopod" id="ABBRID0ELYAE" xlink:type="simple">ENP</abbrev> outer seta is relatively shorter in <italic><tp:taxon-name><tp:taxon-name-part taxon-name-part-type="genus" reg="Esola">E.</tp:taxon-name-part><tp:taxon-name-part taxon-name-part-type="species" reg="wellsi">wellsi</tp:taxon-name-part></tp:taxon-name></italic> sp. nov. than in <italic><tp:taxon-name><tp:taxon-name-part taxon-name-part-type="genus" reg="Esola">E.</tp:taxon-name-part><tp:taxon-name-part taxon-name-part-type="species" reg="bulbifera">bulbifera</tp:taxon-name-part></tp:taxon-name></italic> (compare Fig. <xref ref-type="fig" rid="F1">1F</xref> with fig. 3D in <xref ref-type="bibr" rid="B10">Huys and Lee 2000</xref>), 6) the spiniform process on the male antennulary segment 5 is simple and spiniform in <italic><tp:taxon-name><tp:taxon-name-part taxon-name-part-type="genus" reg="Esola">E.</tp:taxon-name-part><tp:taxon-name-part taxon-name-part-type="species" reg="wellsi">wellsi</tp:taxon-name-part></tp:taxon-name></italic> sp. nov. versus bifid in <italic><tp:taxon-name><tp:taxon-name-part taxon-name-part-type="genus" reg="Esola">E.</tp:taxon-name-part><tp:taxon-name-part taxon-name-part-type="species" reg="bulbifera">bulbifera</tp:taxon-name-part></tp:taxon-name></italic> (compare Fig. <xref ref-type="fig" rid="F3">3E</xref> with fig. 5D in <xref ref-type="bibr" rid="B10">Huys and Lee 2000</xref>), 7) the male P3ENP2 of <italic><tp:taxon-name><tp:taxon-name-part taxon-name-part-type="genus" reg="Esola">E.</tp:taxon-name-part><tp:taxon-name-part taxon-name-part-type="species" reg="wellsi">wellsi</tp:taxon-name-part></tp:taxon-name></italic> sp. nov. bears a dentate apophysis versus a simple process in <italic><tp:taxon-name><tp:taxon-name-part taxon-name-part-type="genus" reg="Esola">E.</tp:taxon-name-part><tp:taxon-name-part taxon-name-part-type="species" reg="bulbifera">bulbifera</tp:taxon-name-part></tp:taxon-name></italic> (compare Figs <xref ref-type="fig" rid="F2">2G</xref>, <xref ref-type="fig" rid="F4">4D</xref> with fig. 4D in <xref ref-type="bibr" rid="B10">Huys and Lee 2000</xref>), 8) the male P3ENP2 apophysis does not reach the distal margin of P3ENP3 in <italic><tp:taxon-name><tp:taxon-name-part taxon-name-part-type="genus" reg="Esola">E.</tp:taxon-name-part><tp:taxon-name-part taxon-name-part-type="species" reg="wellsi">wellsi</tp:taxon-name-part></tp:taxon-name></italic> sp. nov. versus a process extending beyond distal margin of P3ENP3 as shown by <italic><tp:taxon-name><tp:taxon-name-part taxon-name-part-type="genus" reg="Esola">E.</tp:taxon-name-part><tp:taxon-name-part taxon-name-part-type="species" reg="bulbifera">bulbifera</tp:taxon-name-part></tp:taxon-name></italic> (compare Figs <xref ref-type="fig" rid="F2">2G</xref>, <xref ref-type="fig" rid="F4">4D</xref> with fig. 4D in <xref ref-type="bibr" rid="B10">Huys and Lee 2000</xref>), 9) the male P5 bears 2 outer elements in <italic><tp:taxon-name><tp:taxon-name-part taxon-name-part-type="genus" reg="Esola">E.</tp:taxon-name-part><tp:taxon-name-part taxon-name-part-type="species" reg="wellsi">wellsi</tp:taxon-name-part></tp:taxon-name></italic> sp. nov. versus 3 outer setal elements in <italic><tp:taxon-name><tp:taxon-name-part taxon-name-part-type="genus" reg="Esola">E.</tp:taxon-name-part><tp:taxon-name-part taxon-name-part-type="species" reg="bulbifera">bulbifera</tp:taxon-name-part></tp:taxon-name></italic> (compare Fig. <xref ref-type="fig" rid="F4">4E</xref> with fig. 5G in <xref ref-type="bibr" rid="B10">Huys and Lee 2000</xref>, 10) length/width ratio of male P5 <abbrev xmlns:xlink="http://www.w3.org/1999/xlink" xlink:title="exopod" id="ABBRID0EN4AE" xlink:type="simple">EXP</abbrev> = 4.6 in the new species versus 4.3 in <italic><tp:taxon-name><tp:taxon-name-part taxon-name-part-type="genus" reg="Esola">E.</tp:taxon-name-part><tp:taxon-name-part taxon-name-part-type="species" reg="bulbifera">bulbifera</tp:taxon-name-part></tp:taxon-name></italic>, 11) the female caudal rami length/width ratio = 2.6 in <italic><tp:taxon-name><tp:taxon-name-part taxon-name-part-type="genus" reg="Esola">E.</tp:taxon-name-part><tp:taxon-name-part taxon-name-part-type="species" reg="wellsi">wellsi</tp:taxon-name-part></tp:taxon-name></italic> sp. nov. (Figs <xref ref-type="fig" rid="F5">5C</xref>, <xref ref-type="fig" rid="F6">6A</xref>) versus 2.3 in <italic><tp:taxon-name><tp:taxon-name-part taxon-name-part-type="genus" reg="Esola">E.</tp:taxon-name-part><tp:taxon-name-part taxon-name-part-type="species" reg="bulbifera">bulbifera</tp:taxon-name-part></tp:taxon-name></italic> (table 1 in <xref ref-type="bibr" rid="B10">Huys and Lee 2000</xref>), and 12) the dorsal caudal seta VII is as long as ramus in <italic><tp:taxon-name><tp:taxon-name-part taxon-name-part-type="genus" reg="Esola">E.</tp:taxon-name-part><tp:taxon-name-part taxon-name-part-type="species" reg="wellsi">wellsi</tp:taxon-name-part></tp:taxon-name></italic> sp. nov. versus shorter than ramus in <italic><tp:taxon-name><tp:taxon-name-part taxon-name-part-type="genus" reg="Esola">E.</tp:taxon-name-part><tp:taxon-name-part taxon-name-part-type="species" reg="bulbifera">bulbifera</tp:taxon-name-part></tp:taxon-name></italic> (compare Fig. <xref ref-type="fig" rid="F6">6B</xref> with fig. 1D in <xref ref-type="bibr" rid="B10">Huys and Lee 2000</xref>). These differences are considered sufficient to justify the proposal of a new species of <italic><tp:taxon-name><tp:taxon-name-part taxon-name-part-type="genus" reg="Esola">Esola</tp:taxon-name-part></tp:taxon-name></italic>.</p><fig id="F5" position="float" orientation="portrait"><object-id xmlns:xlink="http://www.w3.org/1999/xlink" content-type="doi" xlink:type="simple">10.3897/zookeys.1074.73030.figure5</object-id><object-id xmlns:xlink="http://www.w3.org/1999/xlink" content-type="arpha" xlink:type="simple">C90DA65D-7EAA-57C2-B99C-7C30E4B01A64</object-id><label>Figure 5.</label><caption><p><italic><tp:taxon-name><tp:taxon-name-part taxon-name-part-type="genus" reg="Esola">Esola</tp:taxon-name-part><tp:taxon-name-part taxon-name-part-type="species" reg="wellsi">wellsi</tp:taxon-name-part></tp:taxon-name></italic> sp. nov., adult female from Colombia, SEM-prepared specimen <bold>A</bold> densely spinulate prosome, dorsal view <bold>B</bold> habitus, lateral view <bold>C</bold> anal somite dorsal view <bold>D</bold> antennule segments 1–3 <bold>E</bold> same, segments 4–6 <bold>F</bold> antenna (A2) <bold>G</bold> antenna (A2) showing exopod (<abbrev xmlns:xlink="http://www.w3.org/1999/xlink" xlink:title="exopod" id="ABBRID0EFBAG" xlink:type="simple">EXP</abbrev>) <bold>H</bold> maxilliped.</p></caption><graphic xmlns:xlink="http://www.w3.org/1999/xlink" xlink:href="zookeys-1074-001-g005.jpg" position="float" orientation="portrait" xlink:type="simple" id="oo_617410.jpg"><uri content-type="original_file" xlink:type="simple">https://binary.pensoft.net/fig/617410</uri></graphic></fig><fig id="F6" position="float" orientation="portrait"><object-id xmlns:xlink="http://www.w3.org/1999/xlink" content-type="doi" xlink:type="simple">10.3897/zookeys.1074.73030.figure6</object-id><object-id xmlns:xlink="http://www.w3.org/1999/xlink" content-type="arpha" xlink:type="simple">E96068A6-880B-5C4E-B08F-88329D94FA52</object-id><label>Figure 6.</label><caption><p><italic><tp:taxon-name><tp:taxon-name-part taxon-name-part-type="genus" reg="Esola">Esola</tp:taxon-name-part><tp:taxon-name-part taxon-name-part-type="species" reg="wellsi">wellsi</tp:taxon-name-part></tp:taxon-name></italic> sp. nov., adult female from Colombia, SEM-prepared specimen <bold>A</bold> anal somite, caudal rami and ornamentation of operculum dorsal view <bold>B</bold> same, semi-lateral view <bold>C</bold> cephalosome, dorsal view <bold>D</bold> urosome dorsal view showing ornamentation of urosomites distal margins.</p></caption><graphic xmlns:xlink="http://www.w3.org/1999/xlink" xlink:href="zookeys-1074-001-g006.jpg" position="float" orientation="portrait" xlink:type="simple" id="oo_617411.jpg"><uri content-type="original_file" xlink:type="simple">https://binary.pensoft.net/fig/617411</uri></graphic></fig><fig id="F7" position="float" orientation="portrait"><object-id xmlns:xlink="http://www.w3.org/1999/xlink" content-type="doi" xlink:type="simple">10.3897/zookeys.1074.73030.figure7</object-id><object-id xmlns:xlink="http://www.w3.org/1999/xlink" content-type="arpha" xlink:type="simple">DDFA83E1-F624-586F-9132-36B62E97DDEF</object-id><label>Figure 7.</label><caption><p><italic><tp:taxon-name><tp:taxon-name-part taxon-name-part-type="genus" reg="Esola">Esola</tp:taxon-name-part><tp:taxon-name-part taxon-name-part-type="species" reg="wellsi">wellsi</tp:taxon-name-part></tp:taxon-name></italic> sp. nov., adult female from Colombia, SEM-prepared specimen <bold>A</bold> proximal urosomites semi-lateral view and leg 5 <bold>B</bold> leg 5, ventral view <bold>C</bold> same, lateral view <bold>D</bold> fifth leg, detail of leg 5 <abbrev xmlns:xlink="http://www.w3.org/1999/xlink" xlink:title="exopod" id="ABBRID0ELDAG" xlink:type="simple">EXP</abbrev> insertion.</p></caption><graphic xmlns:xlink="http://www.w3.org/1999/xlink" xlink:href="zookeys-1074-001-g007.jpg" position="float" orientation="portrait" xlink:type="simple" id="oo_617412.jpg"><uri content-type="original_file" xlink:type="simple">https://binary.pensoft.net/fig/617412</uri></graphic></fig></tp:treatment-sec><tp:treatment-sec sec-type="distribution" id="SECID0EUDAG"><title>Distribution and ecology.</title><p>The new species is currently known only from the type locality, Rodadero Bay, Caribbean coast of Colombia. It was found in a mangrove system at a depth of 0.70 m, where the water temperature varies seasonally between 30 and 32 °C, salinity is 36.1 psu, and pH is 8.3. It is likely that it has a wider distributional range in similar habitats of the western Caribbean region.</p></tp:treatment-sec><ref-list><ref id="B7"><mixed-citation xmlns:xlink="http://www.w3.org/1999/xlink" xlink:type="simple"><person-group><name name-style="western"><surname>Grieve</surname><given-names>J</given-names></name><name name-style="western"><surname>Hicks</surname><given-names>G</given-names></name><name name-style="western"><surname>Coull</surname><given-names>B</given-names></name></person-group> (<year>2019</year>) <article-title>John Berkeley James Wells – obituary.</article-title><source><tp:taxon-name>Psammonalia</tp:taxon-name>, International Association of Meiobenthologists</source><volume>170</volume>: <fpage>16</fpage>–<lpage>17</lpage>.</mixed-citation></ref><ref id="B10"><mixed-citation xmlns:xlink="http://www.w3.org/1999/xlink" xlink:type="simple"><person-group><name name-style="western"><surname>Huys</surname><given-names>R</given-names></name><name name-style="western"><surname>Lee</surname><given-names>W</given-names></name></person-group> (<year>2000</year>) <article-title>Basal resolution of laophontid phylogeny and the paraphyly of <italic><tp:taxon-name><tp:taxon-name-part taxon-name-part-type="genus">Esola</tp:taxon-name-part></tp:taxon-name></italic> Edwards.</article-title><source>Bulletin of the Natural History Museum, Zoology Series</source><volume>66</volume>: <fpage>49</fpage>–<lpage>107</lpage>.</mixed-citation></ref><ref id="B14"><mixed-citation xmlns:xlink="http://www.w3.org/1999/xlink" xlink:type="simple"><person-group><name name-style="western"><surname>Wells</surname><given-names>JBJ</given-names></name></person-group> (<year>2007</year>) <article-title>An annotated checklist and keys to the species of <tp:taxon-name><tp:taxon-name-part taxon-name-part-type="subclass">Copepoda</tp:taxon-name-part></tp:taxon-name><tp:taxon-name><tp:taxon-name-part taxon-name-part-type="order">Harpacticoida</tp:taxon-name-part></tp:taxon-name> (<tp:taxon-name><tp:taxon-name-part taxon-name-part-type="subphylum">Crustacea</tp:taxon-name-part></tp:taxon-name>).</article-title><source>Zootaxa</source><volume>1568</volume>: <fpage>1</fpage>–<lpage>872</lpage>. <ext-link xlink:type="simple" ext-link-type="doi" xlink:href="10.11646/zootaxa.1568.1.1">https://doi.org/10.11646/zootaxa.1568.1.1</ext-link></mixed-citation></ref></ref-list></tp:taxon-treatment>
